# Supplementary material for: A rubric for assessing conformance to the Ten Rules for credible practice of modeling and simulation in healthcare
Source: PLoS One. 2025 Jun 25;20(6):e0313711. doi: 10.1371/journal.pone.0313711 (PMC12192136; doi:10.1371/journal.pone.0313711)
Supplement: S4 File — (XLSX) [file pone.0313711.s004.xlsx]

## Sheet: Credibility Report Summary
COVID 19 Models: Credibility Reports Summary Anand Rampadarath (Ph.D), email:a.rampadarath@auckland.ac.nz N.B. This document lists the Credibility Practices for the current US-based COVID 19 models. Disclaimer: It should be noted that no attempts were made to reproduce any of the results reported by these models. Neither did we attempt to assess the scientific validity of the models, assumptions …
MIT Model
10 Simple Rules for Credible practice of Modeling and Simulation	Conformance Level	Comments	Summary Comments and Overall conformance
Define context clearly	Extensive	- A critical tool for COVID-19 planning is charting out the progression of the pandemic across the United States and the world.	MIT’s epidemiologically based DELPHI model is disseminated broadly and provides links to model descriptions and data sources from their project website. The codes utilized in the research are accessible to the public via a github repository and the model limitations are adequately described. Overall conformance level: Partial/Adequate Overall conformance level: Adequate/Extensive Overall conforma…
Use appropriate data	Extensive	- Country-level projections are modelled based on all historical data to increase the accuracy of future predictions. - Data is aggregated over 100 published clinical studies and preprints released between December 2019 and March 2020. - Declaration of collaborators and partner institutions that provide data and insights to model development team
Evaluate within context	Unable to determine	- These require detailed knowledge of model needed for validation, verification, uncertainty quantification and sensitivity analysis, however for Code verification: The codes reflect the model equations found in the documentation
List limitations explicitly	Adequate	- Differences between JHU map and MIT cases reported - Total counts only account for countries in which we have sufficient data and where the pandemic is currently active. - Limitation explicitly stated in the paper
Use version control	Extensive (update)	- Extensive documentation on differences between versions and updates. - Model codes are available on Github:https://github.com/COVIDAnalytics/DELPHI
Document adequately	Extensive(update)	- Code not well commented, but understandable. update: Code documentation significantly improved, possible independent implementation possible - Model documentation contains the system of equations and rates. -Code is well documented and there are detailed instructions on how to reproduce the results
Disseminate broadly	Extensive	- Model results regularly published with interactive graphics. - Results, data, models and simulations are all available to the public and scientific community.
Get independent reviews	Insufficient/Partial	- No scientific paper is reported to be submitted to an arXIv or journal for review. Paper uploaded to medRxiv: https://doi.org/10.1101/2020.06.23.20138693
Test competing implementations	Unable to determine	- No information provided
Conform to standards	Partial	- Codes are written in python and Mathematica. update: data provided in csv format.
IHME Model
10 Simple Rules for Credible practice of Modeling and Simulation	Conformance Level	Comments	Summary Comments and Overall conformance
Define context clearly	Extensive	- IHME's COVID-19 projections were developed in response to requests from the University of Washington School of Medicine and other US hospital systems and state governments working to determine when COVID-19 would overwhelm their ability to care for patients	IHME uses a hybrid real-time data driven modeling approach which combines both a statistical and disease transmission approach. However this effort is without any assumptions about the spread of the disease. Regular reports are disseminated on their website and a scientific paper was submitted to medaRxiv for peer review. The source code for the curve fitting tool utilized in this work is availab…
Use appropriate data	Extensive	- data from local and national governments, hospital networks and associations, the World Health Organization, third-party aggregators, and a range of other sources. - Johns Hopkins University (JHU), French governmental dashboard, Colorado’s Department of Public Health and Environment website, Illinois’s Department of Health COVID-19 website, the New York City Department of Health and Mental Hygi…
Evaluate within context	Unable to determine	These require detailed knowledge of model needed for validation, verification, uncertainty quantification and sensitivity analysis
List limitations explicitly	Partial	- The model and data analysis are described in the model FAQ's, however limitations of the model and data analysis are not explicitly stated.
Use version control	Partial Adequate/Extensive (update)	- The codes for the curve fitting tool are available on Github:(Depreciated) https://github.com/ihmeuw-msca/CurveFit - The codes being used have been moved to: https://github.com/ihmeuw/covid-model-seiir and https://github.com/ihmeuw/covid- model-seiir-pipeline
Document adequately	Adequate	- Their scientific paper describes the analysis of the curve fit procedure used in their model. They include descriptions of the functional forms of the death rate of COVID-19 as well as specifications of parameters, constraints and uncertainties used in the model. - The code and FAQ suggest that they use disease transmission models as well, however no mathematical description of their hybrid mod…
Disseminate broadly	Adequate/Extensive	- Model results regularly published with interactive graphics. - Interactive graphs show different prediction scenarios and they are clearly described
Get independent reviews	Partial/Adequate Extensive (update)	- A scientific paper was published on https://www.nature.com/articles/s41591-020-1132-9 - A scientific paper was uploaded to medRxiv preprint: https://doi.org/10.1101/2020.04.21.20074732
Test competing implementations	Unable to determine	- No information provided
Conform to standards	Partial	- The curvefit tool is written in python (Depreciated) - The SEIIR model is written in python however has not yet been configured for use outside the IHME infrastructure.
Columbia University model:
10 Simple Rules for Credible practice of Modeling and Simulation	Conformance Level	Comments	Summary Comments and Overall conformance
Define context clearly	Extensive	- county-level demand for severe COVID-19 cases and supply estimates of hospital critical care beds, including ICU beds and other hospital beds that could be made available for critical care. - clear description of different models - improved descripton of purpose of the interactive tool	Columbia University uses an epidemiologically based metapopulation model with data extracted from publicly accessible US data sources for its parameter estimations. The results are regularly updated on the website and past projections are available for download in csv format from the project’s github repository. A scientific paper has been published in Science detailing the model initialization a…
Use appropriate data	Extensive	- Several datasets, including four primary sources of data were used: (1)the 2020 Centers for Medicare & Medicaid Services (CMS), Health Care Information System (HCRIS) Data File, Sub-System Hospital Cost Report (CMS-2552-96 and CMS-2552-10), Section S-3, Part 1, Column 2; (2)the 2018 American Hospital Association (AHA) Annual Survey;(3)the 2020 US DHHS Health Resources and Services Administratio…
Evaluate within context	Unable to determine	- These require detailed knowledge of model needed for validation, verification, uncertainty quantification and sensitivity analysis
List limitations explicitly	Adequate	- Interpretation considerations are reported in the Methodology live document: https://behcolumbia.files.wordpress.com/2020/05/yamana_etal_reopening_projections.pdf
Use version control	Adequate	- Projection results are available on the github page:https://github.com/shaman-lab/COVID-19Projection
Document adequately	Adequate	- Methodolgy and model description can be found at : https://behcolumbia.files.wordpress.com/2020/05/yamana_etal_reopening_projections.pdf - Initial methods for website maps after detailed in https://behcolumbia.files.wordpress.com/2020/04/flattening-the-curve-before-it-flattens-us-20200405b.pdf
Disseminate broadly	Adequate/Extensive	- Model results regularly published with interactive graphics. - state-based projections can be viewed at https://cuepi.shinyapps.io/COVID-19/
Get independent reviews	Extensive	- A scientific paper has been published in Science detailing the model initialization and analysis: https://science.sciencemag.org/content/sci/368/6490/489.full.pdf
Test competing implementations	Unable to determine	- No information provided
Conform to standards	Partial	- Data is stored as csv files on github
Northeastern University
10 Simple Rules for Credible practice of Modeling and Simulation	Conformance Level	Comments	Summary Comments and Overall conformance
Define context clearly	Extensive	- use real-world data to perform in-silico simulations of the spatial spread of infectious diseases at the global level. - analyze the spatiotemporal spread and magnitude of the COVID-19 epidemic in the continental US.	Northeastern University’s GLEAM model of COVID 19 is an individual-based, stochastic and spatial epidemic model which utilizes real-world data obtained from the Offices of Statistics of 30 countries in its simulations. Model limitations are clearly presented in the supporting documents submitted to the journal Science as well as in the model definition link on the website. Model results are regul…
Use appropriate data	Adequate/Extensive	- databases collected from the Offices of Statistics of 30 countries on five continents. The full dataset includes more than 80,000 administrative regions and over five million commuting flow connections between them - Regularly updated with new publicly available data
Evaluate within context	Unable to determine	- These require detailed knowledge of model needed for validation, verification, uncertainty quantification and sensitivity analysis
List limitations explicitly	Adequate	- Limitations are clearly presented in the supporting documents and disclaimers are cearly stated on the live webpage
Use version control	Insufficient	- No links to any repository presented
Document adequately	Extensive	- The calibration, analysis and dynamics of the model are all documented https://science.sciencemag.org/content/368/6489/395,
Disseminate broadly	Adequate/Extensive	- Model results regularly published with interactive graphics. - General GLEAM model is available at http://www.gleamviz.org/ - US calibrated model is describes here:Modeling of COVID-19 in the United States1Modeling of COVID-19 epidemic in the United States
Get independent reviews	Adequate	- The calibration of the global model for COVID-19 is reported in Science. - The model description is also published: https://science.sciencemag.org/content/368/6489/395
Test competing implementations	Unable to determine	- No information provided
Conform to standards	Insufficient	- No information provided
Imperial College US model
10 Simple Rules for Credible practice of Modeling and Simulation	Conformance Level	Comments	Summary Comments and Overall Conformance
Define context clearly	Adequate/Extensive	- Estimates the effective number of infections individuals, the current rate of transmission, total number of people who have been infected and the impact of changes in mobility on the rate of transmission in the absence of additional interventions	Imperial College's US-state-level tracking utilizes a bayesian model to estimate the past and present transmission rates. Effects are shared across all states, but individual effects are also included for state- and region-specific effects. Daily real-time state-level aggregated data is used and key assumptions and model properties are discussed in the Report 23. The model source code is availabl…
Use appropriate data	Partial/Extensive	- Our model uses daily real-time state-level aggregated data published by New York Times (NYT) for New York State and John Hopkins University (JHU) for the remaining states.
Evaluate within context	Unable to determine	- These require detailed knowledge of model needed for validation, verification, uncertainty quantification and sensitivity analysis
List limitations explicitly	Adequate	- Key assumptions and model properties are defined on the webpage and limitations associated with the data acquisition and model behaviour is discussed in Report 23 https://www.imperial.ac.uk/mrc-global-infectious-disease-analysis/covid-19/report-23-united-states/
Use version control	Extensive	- Model source code is available on github at: https://github.com/ImperialCollegeLondon/covid19model
Document adequately	Adequate/Extensive Extensive	- A detailed report on the US state-level tracking of COVID-19 has been published. - Codes with documentations and instructions are available on github
Disseminate broadly	Adequate/Extensive	- There are links to the technical published report at the end of the webpage where model results are published. - Detailed report is available on Imperial college's website: https://www.imperial.ac.uk/mrc-global-infectious-disease-analysis/covid-19/report-23-united-states/
Get independent reviews	Adequate/Extensive Extensive	- Although the report has been produced, there is no information on whether this was peer reviewed. However the model is used for a Europe-based publication which has been independedly reviewved and published in Nature: https://doi.org/10.1038/s41586-020-2405-7 - US based model has been published in Science: https://science.sciencemag.org/content/early/2021/02/01/science.abe8372
Test competing implementations	Unable to determine	- No information provided
Conform to standards	Partial	- Model is written in R and python
Checked on: 24/06/2020 (NZT)
Updated on: 07/09/2020 (NZT)
Updated on 05/02/2021 (NZT)

## Sheet: Credibility Report Guideline
Instructions for Evaluating Resource Credibility
The following rules were taken as a guideline for evaluating the conformance level for the varying models. These reflect the Ten Simple Rules as outlined by the Interagency Modeling and Analysis Group (IMAG): https://www.imagwiki.nibib.nih.gov/content/10-simple-rules-conformance-rubric
Rule	Description
Define context clearly	Develop and document the subject, purpose and intended use(s) of the model or simulation
Use appropriate data	Employ relevant and traceable information in the development or operation of a model or simulation
Evaluate within context	Verification, validation, uncertainty quantification and sensitivity analysis of the model or simulation are accomplished with respect to the reality of interest and intended use(s) of the model or simulation.
List limitations explicitly	Restrictions, constraints, or qualifications for or on the use of the model or simulation are available for consideration by the users or customers of a model or simulation
Use version control	Implement a system to trace the time history of modeling and simulation activities, including delineation of contributors' efforts.
Document adequately	Maintain up-to-date informative records of all M&S activities, including simulation code, model markup, scope and intended use of M&S activities, as well as users' and developers' guides.
Disseminate broadly	Publish all components of M&S activities, including simulation software, models, simulation scenarios and results
Get independent reviews	Have the M&S activity reviewed by nonpartisan third-party users and developers.
Test competing implementations	Test contrasting M&S execution strategies to check the conclusions of the different execution strategies against each other.
Conform to standards	Adopt and promote generally applicable and discipline specific operating procedures, guidelines and regulations accepted as best practices
Conformance level rubric
Conformance level	Description	Weight
Comprehensive	Can be understood by non-M&S practitioners familiar with the application domain and the intended context of use.	4
Extensive	Can be understood by M&S practitioners not familiar with the application domain and the intended context of use.	3
Adequate	Can be understood by M&S practitioners familiar with the application domain and the intended context of use.	2
Partial	Unclear to the M&S practitioners familiar with the application domain and the intended context of use	1
Insufficient	Missing or grossly incomplete information to properly evaluate the conformance with the rule.	0
Problems faced evaluating these models: Weighing the conformance level for the cases of "Evaluate within context" and "Test competing implementations" posed the greatest uncertainty as both these evaluations require an in depth knowledge of the model structure and development. These rules were therefore not examined in this report.
Disclaimer: It should be noted that no attempts were made to reproduce any of the results reported by these models. Neither did we attempt to assess the scientific validity of the models, assumptions or limitations. Instead we were interested in their distribution, representation and dissemination.
